# Supplementary material for: Improvement in B1 + Homogeneity and Average Flip Angle Using Dual-Source Parallel RF Excitation for Cardiac MRI in Swine Hearts
Source: PLoS One. 2015 Oct 5;10(10):e0139859. doi: 10.1371/journal.pone.0139859 (PMC4593605; doi:10.1371/journal.pone.0139859)
Supplement: S1 Dataset — (XLSX) [file pone.0139859.s001.xlsx]

## Sheet: Data from B1+ maps
animal #	days since first scan	number of scans for this animal	RF shim phase	RF shim Power Ratio dB	limit applied	reason	cross sectional body area [m2]	mean flip angle pre	CV of flip angle pre	mean flip angle post	CV flip angle post	Body_ROI_major_axis_diam_in_mm	BodyROI_minor_axis_diam_in_mm	AP/RL ratio
1	0		35	0.7	0		0.04758	67.5262	0.15817	92.8389	0.10254	293.044	208.035	0.70991
1	7	2	25	5.5	0		0.04582	70.2044	0.15299	94.8213	0.0705	284.164	206.637	0.727175
2	0	1	35	5	0		0.04533	71.7185	0.13729	93.7792	0.07298	282.596	205.715	0.727945
3	0	1	-50	-2.1	0		0.05067	66.3939	0.14992	92.1464	0.05149	283.983	228.571	0.804874
4	0	1	-40	-5.2	1	by max b1	0.04178	77.0387	0.17142	102.99	0.06281	235.498	227.185	0.964701
5	0		30	0.7	0		0.03266	80.9642	0.11025	96.464	0.05779	237.157	176.166	0.742824
5	4		35	1.3	0		0.03193	85.2191	0.10766	100.086	0.05305	238.676	171.274	0.717599
5	7		35	1.8	0		0.03262	82.2995	0.10742	100.757	0.05461	237.734	175.738	0.739219
5	15		40	1	0		0.03374	89.9777	0.12385	100.453	0.07319	238.122	181.498	0.762206
6	0		25	6.1	0		0.02987	79.4478	0.11253	101.256	0.06799	229.809	165.369	0.719593
5	21	5	25	-0.7	0		0.03482	88.986	0.11016	98.2009	0.05555	246.285	181.127	0.735436
7	0	1	20	2.7	0		0.0324	73.215	0.11721	88.9696	0.08558	238.133	173.891	0.730225
8	0		15	4.1	0		0.02984	85.8517	0.07882	101.851	0.0525	228.077	167.257	0.733337
8	5	2	20	2.7	0		0.02912	85.7368	0.09341	103.891	0.06841	232.283	161.241	0.694161
9	0	1	45	4.7	0		0.0283	88.2017	0.12881	102.005	0.08445	215.74	164.044	0.760379
10	0		15	2.7	0		0.03768	85.0401	0.08918	98.2796	0.06103	252.958	190.756	0.754103
10	5	2	35	3	0		0.03499	82.3175	0.10093	100.382	0.05823	246.047	182.463	0.741577
11	0	1	5	2.4	0		0.02056	87.8979	0.05182	106.184	0.0655	186.896	141.38	0.756462
6	180	2	30	1.6	0		0.0385	71.6911	0.11562	92.079	0.07439	270.77	199.809	0.737926
12	0		10	6.7	0		0.0467	63.2891	0.0897	87.8705	0.06007	277.379	215.753	0.777828
12	0	2	30	7	0		0.04742	64.4506	0.11687	90.3038	0.07203	281.378	216.552	0.769612
13	0		15	4.1	0		0.0419	72.7125	0.06034	95.104	0.04255	285.856	187.433	0.655691
13	0		40	5.2	0		0.03966	72.2262	0.11288	93.937	0.0606	277.046	183.551	0.662529
13	0	3	30	3	0		0.04157	70.9564	0.10551	91.6491	0.06128	279.611	190.551	0.681485
14	0		30	3.8	0		0.04165	78.1347	0.09628	98.2512	0.05867	269.654	197.931	0.734019
14	0		25	3	0		0.04059	76.5203	0.09679	95.1906	0.05552	261.252	199.05	0.761909
14	0	3	20	3.5	0		0.04494	67.6167	0.14099	91.4129	0.0634	277.247	207.287	0.747661
15	0		30	-0.1	0		0.04504	63.9763	0.15727	87.8676	0.10452	276.422	208.741	0.755153
16	0	1	50	-0.7	0		0.04146	78.2259	0.12977	98.7126	0.05657	276.344	192.279	0.695796
15	5		25	7.2	0		0.04746	69.7759	0.10564	97.3345	0.05363	297.446	204.42	0.687249
17	0	1	40	3.8	0		0.03576	77.6633	0.11334	94.7204	0.04896	256.024	179.844	0.702449
18	0	1	25	4.7	0		0.0397	72.13	0.14742	98.2226	0.07309	294.371	172.468	0.585886
15	12		50	2.4	0		0.04542	70.4532	0.14005	96.7381	0.07411	283.805	204.836	0.721749
15	19	4	35	5.5	0		0.04282	78.6013	0.10261	102.275	0.04713	296.337	185.186	0.624918
19	0	1	10	2.7	0		0.03795	72.1762	0.07798	91.0796	0.08553	251.19	203.336	0.809488
20	0	1	0	3	0		0.0349	76.5665	0.05439	93.3449	0.06705	246.225	181.419	0.736804
21	0		10	4.1	0		0.03326	73.4248	0.10208	95.6461	0.07095	244.489	174.132	0.71223
22	0		20	3.3	0		0.0343	81.0768	0.09956	101.592	0.0687	246.64	177.661	0.720325
23	0	1	-10	3	0		0.0352	81.2946	0.06812	93.609	0.07529	244.37	184.656	0.755642
24	0		10	4.1	0		0.03698	77.7073	0.08833	99.2227	0.06802	251.382	188.464	0.749712
25	0	1	25	3.3	0		0.03651	77	0.10686	95.9886	0.05638	255.153	183.26	0.718236
26	0	1	40	3.3	0		0.042	72.7408	0.10522	97.4718	0.05905	263.611	204.406	0.775405
27	0	1	40	3.3	0		0.03939	77.8006	0.10397	96.6209	0.08232	258.94	194.988	0.753023
28	0	1	20	-0.7	0		0.04685	65.669	0.14003	90.4597	0.06358	296.377	220.249	0.74314
29	0	1	50	3.8	0		0.05137	66.105	0.16049	92.8535	0.06612	311.755	238.379	0.764637
30	0	1	30	6.4	0		0.0408	70.4237	0.14084	93.8319	0.06613	287.462	181.872	0.632683
31	0		20	5.5	0		0.04786	65.0476	0.08652	89.4327	0.05289	288.338	212.785	0.737972
32	0	1	40	1.6	0		0.04462	73.6283	0.14418	90.7319	0.12566	280.274	186.42	0.665136
24	120	2				RF shim n.a.	0.05259	61.9665	0.13006	82.7871	0.10753	302.434	222.916	0.737073
31	75	2	35	3	0		0.04895	60.5438	0.18073	85.268	0.07644	303.301	207.284	0.683426
33	0		25	5.5	0		0.04011	74.6877	0.10793	98.4573	0.05903	274.115	187.71	0.684786
33	2		-55	-3.3	0		0.03842	75.0238	0.10735	97.6809	0.05877	271.731	181.155	0.66667
33	6	3	10	5.8	0		0.03976	84.468	0.12231	97.8586	0.08605	296.832	171.626	0.57819
21	165	2	30	3.8	0		0.0582	61.5607	0.2173	83.0459	0.08822	336.327	221.612	0.658918
34	0		15	1	0		0.03908	77.9008	0.08172	91.6011	0.06546	247.746	202.568	0.817643
22	180	2	60	8.1	1	by max peak power	0.05796	59.8	0.19658	82.6092	0.07401	334.937	221.455	0.661183
34	8	2	35	1	0		0.04211	77.2935	0.15389	95.039	0.07742	258.469	208.932	0.808343
35	0		30	1.6	0		0.04146	80.8752	0.10396	98.778	0.04925	266.964	199.032	0.74554
35	2		20	1.8	0		0.04403	77.4113	0.09137	94.4157	0.05794	276.498	203.799	0.737073
35	7		25	3.8	0		0.04262	73.9183	0.11213	94.6255	0.05139	276.75	197.257	0.712761
36	0		35	-0.4	0		0.03698	80.5878	0.11683	98.4686	0.07419	253.45	187.127	0.73832
35	14		10	5.2	0		0.04312	76.7023	0.08542	96.3364	0.05678	286.033	193.073	0.675004
36	3		15	3	0		0.03797	75.7391	0.08883	92.4572	0.06263	246.703	196.648	0.797106
37	0		25	4.7	0		0.04421	78.4595	0.09333	100.439	0.05798	293.183	193.073	0.65854
35	21	5	35	3	0		0.0419	75.3567	0.1193	95.5144	0.0707	274.725	195.603	0.711996
38	0		25	3.3	0		0.04797	65.8908	0.11834	86.8662	0.08288	286.461	215.122	0.750966
38	1		25	-0.7	0		0.04653	70.2176	0.10568	91.0167	0.0574	290.285	205.447	0.707743
36	21	3	20	3	0		0.04078	85.06	0.09479	97.0138	0.07	257.429	202.607	0.787041
37	21	2	10	5.8	0		0.04787	72.6918	0.10895	94.4796	0.08243	319.478	191.667	0.599939
38	20	3	25	3.3	0		0.04688	68.78	0.11589	91.0577	0.08364	285.51	210.62	0.737698
39	0	1	15	4.4	0		0.04099	73.6101	0.08269	100.045	0.04937	292.169	179.339	0.613818
40	0	1	35	3.8	0		0.04139	75.8051	0.11153	96.5685	0.05277	268.156	197.84	0.737782
41	0		30	4.7	0		0.0448	71.5955	0.15016	92.2644	0.08869	283.237	202.416	0.714651
41	33	2	25	5	0		0.04635	65.0934	0.11438	88.8238	0.06172	282.614	210.115	0.74347
42	0		15	4.7	0		0.03787	74.8825	0.08489	96.4328	0.05353	263.388	184.73	0.701361
42	5	2	15	5	0		0.04097	73.3474	0.10226	91.6108	0.07041	272.918	192.482	0.705273
43	0		10	3	0		0.04517	69.7051	0.07541	85.0772	0.11516	282.457	204.991	0.725742
43	5	2	20	-0.1	0		0.04682	68.2486	0.1155	90.427	0.07304	281.265	213.334	0.758479
44	0		20	2.4	0		0.04291	76.5491	0.07663	95.8439	0.05616	296.889	184.867	0.62268
44	5	2	15	7.5	0		0.0396	72.6447	0.17841	100.073	0.10055	271.377	186.777	0.688255
45	0		0	2.4	0		0.04406	73.1243	0.17056	87.9196	0.09918	273.991	206.471	0.753566
45	7	2	-15	3.3	0		0.04291	71.0288	0.08375	92.1301	0.06505	277.452	198.515	0.715493
46	0		-10	3.3	0		0.04042	70.1878	0.06352	92.4148	0.04881	261.005	198.436	0.760278
46	5	2	0	2.7	0		0.04059	71.1945	0.06997	92.421	0.0499	262.196	198.436	0.756822
47	0		15	2.1	0		0.03402	80.6727	0.07629	96.8301	0.07535	241.902	180.323	0.745439
47	5	2	15	3.5	0		0.03542	73.4877	0.0926	96.1235	0.0589	250.278	181.155	0.723814
48	0		15	1.8	0		0.04256	70.4018	0.15945	91.5358	0.11473	289.356	188.367	0.650986
48	5	2	5	4.4	0		0.04469	69.3026	0.12263	86.238	0.08082	284.916	201.083	0.705761
49	0	1	-10	4.7	0		0.0353	83.8923	0.05399	96.7189	0.07955	257.429	175.196	0.680559
50	0		25	4.1	0		0.0363	81.0972	0.11112	97.524	0.05253	251.424	185.53	0.73792
51	0		-5	5	0		0.03736	76.2035	0.08115	98.5277	0.06996	277.015	173.267	0.625478
50	21	2	35	3.8	0		0.0363	82.1105	0.11719	98.8396	0.05812	258.621	179.963	0.695856
52	0		40	5	0		0.04294	74.3175	0.15258	99.0248	0.06724	288.418	190.688	0.661153
52	5		15	5.8	0		0.04498	72.4638	0.12923	95.4009	0.07532	290.285	198.712	0.684541
51	49	2	55	3	0		0.04054	78.6947	0.1455	99.6741	0.06402	278.4	186.388	0.669495
52	0	3	15	1.6	0		0.03995	75.9007	0.0994	95.8612	0.07342	272.911	188.106	0.689259
53	0		35	2.7	0		0.04755	71.0705	0.12638	95.5232	0.07253	296.034	205.815	0.695242
53	2	2	25	4.7	0		0.04746	65.1006	0.10894	90.4006	0.06771	299.181	204.015	0.681912
54	0	1	10	3.8	0		0.05011	68.8273	0.08378	87.7371	0.1018	305.88	209.807	0.685912
55	0	1	15	3.5	0		0.04146	70.4325	0.09237	90.7959	0.06052	287.88	184.387	0.640499
	max time between scans	number of B1maps						mean flip angle pre	CV of flip angle pre	mean flip angle post	CV flip angle post
	180	100	occurances				average	74.4305	0.112964	94.7353	0.0691939
		5	2				stdev	6.66805	0.0314306	4.84085	0.0162757
		4	1					t-test
		3	6					mean flip angle	cv of flip angle
		2	22					1.1548e-72	3.11903e-27
		1	24
		total	100
		number of animals	55
